# Supplementary material for: RNase R, a New Virulence Determinant of Streptococcus pneumoniae
Source: Microorganisms. 2022 Jan 29;10(2):317. doi: 10.3390/microorganisms10020317 (PMC8875335; doi:10.3390/microorganisms10020317)
Supplement: Supplementary file 1 [file microorganisms-10-00317-s001.zip]

Archive with 1 entries (1 files):
- microorganisms-1534602-supplementary.pdf
